# Supplementary material for: Bioinspired Silk Fibroin-Based Composite Grafts as Bone Tunnel Fillers for Anterior Cruciate Ligament Reconstruction
Source: Pharmaceutics. 2022 Mar 24;14(4):697. doi: 10.3390/pharmaceutics14040697 (PMC9029049; doi:10.3390/pharmaceutics14040697)
Supplement: Supplementary file 1 [file pharmaceutics-14-00697-s001.zip]

Archive with 1 entries (1 files):
- pharmaceutics-1621421-supplementary.pdf
